# Supplementary material for: Brain effective connectome based on fMRI and DTI data: Bayesian causal learning and assessment
Source: PLoS One. 2023 Aug 18;18(8):e0289406. doi: 10.1371/journal.pone.0289406 (PMC10437876; doi:10.1371/journal.pone.0289406)
Supplement: S2 Appendix — (CSV) [file pone.0289406.s002.csv]

ACCUMBENS_LEFT
ACCUMBENS_RIGHT
AMYGDALA_LEFT
AMYGDALA_RIGHT
CAUDATE_LEFT
CAUDATE_RIGHT
CEREBELLUM_LEFT
CEREBELLUM_RIGHT
HIPPOCAMPUS_LEFT
HIPPOCAMPUS_RIGHT
PALLIDUM_LEFT
PALLIDUM_RIGHT
PUTAMEN_LEFT
PUTAMEN_RIGHT
THALAMUS_LEFT
THALAMUS_RIGHT
ctx_lh_G_and_S_frontomargin
ctx_lh_G_and_S_occipital_inf
ctx_lh_G_and_S_paracentral
ctx_lh_G_and_S_subcentral
ctx_lh_G_and_S_transv_frontopol
ctx_lh_G_and_S_cingul-Ant
ctx_lh_G_and_S_cingul-Mid-Ant
ctx_lh_G_and_S_cingul-Mid-Post
ctx_lh_G_cingul-Post-dorsal
ctx_lh_G_cingul-Post-ventral
ctx_lh_G_cuneus
ctx_lh_G_front_inf-Opercular
ctx_lh_G_front_inf-Orbital
ctx_lh_G_front_inf-Triangul
ctx_lh_G_front_middle
ctx_lh_G_front_sup
ctx_lh_G_Ins_lg_and_S_cent_ins
ctx_lh_G_insular_short
ctx_lh_G_occipital_middle
ctx_lh_G_occipital_sup
ctx_lh_G_oc-temp_lat-fusifor
ctx_lh_G_oc-temp_med-Lingual
ctx_lh_G_oc-temp_med-Parahip
ctx_lh_G_orbital
ctx_lh_G_pariet_inf-Angular
ctx_lh_G_pariet_inf-Supramar
ctx_lh_G_parietal_sup
ctx_lh_G_postcentral
ctx_lh_G_precentral
ctx_lh_G_precuneus
ctx_lh_G_rectus
ctx_lh_G_subcallosal
ctx_lh_G_temp_sup-G_T_transv
ctx_lh_G_temp_sup-Lateral
ctx_lh_G_temp_sup-Plan_polar
ctx_lh_G_temp_sup-Plan_tempo
ctx_lh_G_temporal_inf
ctx_lh_G_temporal_middle
ctx_lh_Lat_Fis-ant-Horizont
ctx_lh_Lat_Fis-ant-Vertical
ctx_lh_Lat_Fis-post
ctx_lh_Pole_occipital
ctx_lh_Pole_temporal
ctx_lh_S_calcarine
ctx_lh_S_central
ctx_lh_S_cingul-Marginalis
ctx_lh_S_circular_insula_ant
ctx_lh_S_circular_insula_inf
ctx_lh_S_circular_insula_sup
ctx_lh_S_collat_transv_ant
ctx_lh_S_collat_transv_post
ctx_lh_S_front_inf
ctx_lh_S_front_middle
ctx_lh_S_front_sup
ctx_lh_S_interm_prim-Jensen
ctx_lh_S_intrapariet_and_P_trans
ctx_lh_S_oc_middle_and_Lunatus
ctx_lh_S_oc_sup_and_transversal
ctx_lh_S_occipital_ant
ctx_lh_S_oc-temp_lat
ctx_lh_S_oc-temp_med_and_Lingual
ctx_lh_S_orbital_lateral
ctx_lh_S_orbital_med-olfact
ctx_lh_S_orbital-H_Shaped
ctx_lh_S_parieto_occipital
ctx_lh_S_pericallosal
ctx_lh_S_postcentral
ctx_lh_S_precentral-inf-part
ctx_lh_S_precentral-sup-part
ctx_lh_S_suborbital
ctx_lh_S_subparietal
ctx_lh_S_temporal_inf
ctx_lh_S_temporal_sup
ctx_lh_S_temporal_transverse
ctx_rh_G_and_S_frontomargin
ctx_rh_G_and_S_occipital_inf
ctx_rh_G_and_S_paracentral
ctx_rh_G_and_S_subcentral
ctx_rh_G_and_S_transv_frontopol
ctx_rh_G_and_S_cingul-Ant
ctx_rh_G_and_S_cingul-Mid-Ant
ctx_rh_G_and_S_cingul-Mid-Post
ctx_rh_G_cingul-Post-dorsal
ctx_rh_G_cingul-Post-ventral
ctx_rh_G_cuneus
ctx_rh_G_front_inf-Opercular
ctx_rh_G_front_inf-Orbital
ctx_rh_G_front_inf-Triangul
ctx_rh_G_front_middle
ctx_rh_G_front_sup
ctx_rh_G_Ins_lg_and_S_cent_ins
ctx_rh_G_insular_short
ctx_rh_G_occipital_middle
ctx_rh_G_occipital_sup
ctx_rh_G_oc-temp_lat-fusifor
ctx_rh_G_oc-temp_med-Lingual
ctx_rh_G_oc-temp_med-Parahip
ctx_rh_G_orbital
ctx_rh_G_pariet_inf-Angular
ctx_rh_G_pariet_inf-Supramar
ctx_rh_G_parietal_sup
ctx_rh_G_postcentral
ctx_rh_G_precentral
ctx_rh_G_precuneus
ctx_rh_G_rectus
ctx_rh_G_subcallosal
ctx_rh_G_temp_sup-G_T_transv
ctx_rh_G_temp_sup-Lateral
ctx_rh_G_temp_sup-Plan_polar
ctx_rh_G_temp_sup-Plan_tempo
ctx_rh_G_temporal_inf
ctx_rh_G_temporal_middle
ctx_rh_Lat_Fis-ant-Horizont
ctx_rh_Lat_Fis-ant-Vertical
ctx_rh_Lat_Fis-post
ctx_rh_Pole_occipital
ctx_rh_Pole_temporal
ctx_rh_S_calcarine
ctx_rh_S_central
ctx_rh_S_cingul-Marginalis
ctx_rh_S_circular_insula_ant
ctx_rh_S_circular_insula_inf
ctx_rh_S_circular_insula_sup
ctx_rh_S_collat_transv_ant
ctx_rh_S_collat_transv_post
ctx_rh_S_front_inf
ctx_rh_S_front_middle
ctx_rh_S_front_sup
ctx_rh_S_interm_prim-Jensen
ctx_rh_S_intrapariet_and_P_trans
ctx_rh_S_oc_middle_and_Lunatus
ctx_rh_S_oc_sup_and_transversal
ctx_rh_S_occipital_ant
ctx_rh_S_oc-temp_lat
ctx_rh_S_oc-temp_med_and_Lingual
ctx_rh_S_orbital_lateral
ctx_rh_S_orbital_med-olfact
ctx_rh_S_orbital-H_Shaped
ctx_rh_S_parieto_occipital
ctx_rh_S_pericallosal
ctx_rh_S_postcentral
ctx_rh_S_precentral-inf-part
ctx_rh_S_precentral-sup-part
ctx_rh_S_suborbital
ctx_rh_S_subparietal
ctx_rh_S_temporal_inf
ctx_rh_S_temporal_sup
ctx_rh_S_temporal_transverse
